# Supplementary material for: The Volatility of Data Space: Topology Oriented Sensitivity Analysis
Source: PLoS One. 2015 Sep 14;10(9):e0137591. doi: 10.1371/journal.pone.0137591 (PMC4569382; doi:10.1371/journal.pone.0137591)
Supplement: S4 Text — (TXT) [file pone.0137591.s004.txt]

Sub CV()

'This program is used to calculate centralized vector based topological change
'Author: Jing "Eric" Du
'April 14, 2014

    Dim Centroid As Double
    Dim Num As Integer, Num_of_input As Integer, Num_of_output As Integer, p As Integer, q As Integer, i As Integer, j As Integer, k As Long
    Dim INPUTp As Variant
    Dim INPUTn As Variant
    Dim INPUTc As Variant
    Dim INPUTdiff As Variant
    Dim OUTPUTp As Variant
    Dim OUTPUTn As Variant
    Dim OUTPUTc As Variant
    Dim OUTPUTdiff As Variant
    Dim MATRIXi As Variant
    Dim MATRIXo As Variant
    Dim RESULTi As Single
        Dim RESULTi1 As Variant
            Dim RESULTi2 As Variant
                Dim RESULTi3 As Variant
    Dim RESULTo As Single
        Dim RESULTo1 As Variant
            Dim RESULTo2 As Variant
                Dim RESULTo3 As Variant
    Dim RESULTicum As Double
    Dim RESULTocum As Double
    Dim RESULTiavg As Double
    Dim RESULToavg As Double
    Dim RESULT As Double
    Dim FINALR As Double
    
    Dim MATRIXRange As Range
    
    
' Input parameters

    Num_of_input = InputBox("Please enter number of input variables", "Number of Input")
    Num_of_output = InputBox("Please enter number of output variables", "Number of Output")
    Num = InputBox("Please enter number of Data Points", "Number of Data points")
   
' Initialize what need to be initialized
    Centroid = 0
    RESULT = 0
    RESULTicum = 0
    RESULTocum = 0
    k = 0
    
' Calculate covirance

    Set MATRIXRange = Range(Cells(2, 1), Cells(Num + 1, Num_of_input + Num_of_output))
    
        
    For i = 1 To Num_of_input
        For j = 1 To Num_of_input
            Cells(i, 10 + j).Value = Application.WorksheetFunction.Covar(MATRIXRange.Columns(i), MATRIXRange.Columns(j))
        Next j
    Next i

    Dim Inputmatrix As Range
    Set Inputmatrix = Range(Cells(1, 11), Cells(Num_of_input, 10 + Num_of_input))

    MATRIXi = Application.WorksheetFunction.MInverse(Inputmatrix)


    For i = 1 To Num_of_output
        For j = 1 To Num_of_output
            Cells(Num_of_input + i, 10 + j).Value = Application.WorksheetFunction.Covar(MATRIXRange.Columns(i + Num_of_input), MATRIXRange.Columns(j + Num_of_input))
        Next j
    Next i
    
    Dim Outputmatrix As Range
    Set Outputmatrix = Range(Cells(Num_of_input + 1, 11), Cells(Num_of_input + Num_of_output, 10 + Num_of_output))

    MATRIXo = Application.WorksheetFunction.MInverse(Outputmatrix)
    
    
    
' ReDim the arrays
    ReDim INPUTp(1 To Num_of_input) As Double
    ReDim INPUTn(1 To Num_of_input) As Double
    ReDim INPUTc(1 To Num_of_input) As Double
    ReDim INPUTdiff(1 To Num_of_input) As Double
    ReDim OUTPUTp(1 To Num_of_output) As Double
    ReDim OUTPUTn(1 To Num_of_output) As Double
    ReDim OUTPUTc(1 To Num_of_output) As Double
    ReDim OUTPUTdiff(1 To Num_of_output) As Double

' Define centroid array

    For p = 1 To Num_of_input
        For i = 2 To Num + 1
            Centroid = Centroid + Cells(i, p)
        Next i
            INPUTc(p) = Centroid / Num
            Centroid = 0
    Next p
    
    
    For q = 1 To Num_of_output
        For i = 2 To Num + 1
            Centroid = Centroid + Cells(i, q + Num_of_input)
        Next i
            OUTPUTc(q) = Centroid / Num
            Centroid = 0
    Next q

' Main loop

    For i = 2 To Num + 1
        For j = i + 1 To Num
        
' Load input and output arrays
            For p = 1 To Num_of_input
                INPUTp(p) = Cells(i, p) - INPUTc(p)
                INPUTn(p) = Cells(j, p) - INPUTc(p)
            Next
            
            For q = 1 To Num_of_output
                OUTPUTp(q) = Cells(i, q + Num_of_input) - OUTPUTc(q)
                OUTPUTn(q) = Cells(j, q + Num_of_input) - OUTPUTc(q)
            Next
            
' Calculate RESULT
            
        RESULTi1 = Application.WorksheetFunction.MMult(Application.WorksheetFunction.MMult(INPUTp, MATRIXi), Application.WorksheetFunction.Transpose(INPUTn))
        RESULTi2 = Application.WorksheetFunction.MMult(Application.WorksheetFunction.MMult(INPUTp, MATRIXi), Application.WorksheetFunction.Transpose(INPUTp))
        RESULTi3 = Application.WorksheetFunction.MMult(Application.WorksheetFunction.MMult(INPUTn, MATRIXi), Application.WorksheetFunction.Transpose(INPUTn))
        RESULTi = RESULTi1(1) / ((RESULTi2(1) * RESULTi3(1)) ^ (1 / 2))
        RESULTicum = RESULTicum + Application.WorksheetFunction.Degrees(Application.WorksheetFunction.Acos(RESULTi))
        
        RESULTo1 = Application.WorksheetFunction.MMult(Application.WorksheetFunction.MMult(OUTPUTp, MATRIXo), Application.WorksheetFunction.Transpose(OUTPUTn))
        RESULTo2 = Application.WorksheetFunction.MMult(Application.WorksheetFunction.MMult(OUTPUTp, MATRIXo), Application.WorksheetFunction.Transpose(OUTPUTp))
        RESULTo3 = Application.WorksheetFunction.MMult(Application.WorksheetFunction.MMult(OUTPUTn, MATRIXo), Application.WorksheetFunction.Transpose(OUTPUTn))
        RESULTo = RESULTo1(1) / ((RESULTo2(1) * RESULTo3(1)) ^ (1 / 2))
        RESULTocum = RESULTocum + Application.WorksheetFunction.Degrees(Application.WorksheetFunction.Acos(RESULTo))
        
        RESULT = RESULT + (Application.WorksheetFunction.Degrees(Application.WorksheetFunction.Acos(RESULTo)) - Application.WorksheetFunction.Degrees(Application.WorksheetFunction.Acos(RESULTi))) ^ 2
            
        
' k++
            k = k + 1
        Next j
    Next i

        
' Calculate final result

        FINALR = RESULT ^ (1 / 2) / k
        RESULTiavg = RESULTicum / k
        RESULToavg = RESULTocum / k

        Cells(1, "AA") = "Number of Data points"
        Cells(1, "AB").Value = Num
        Cells(2, "AA") = "Number of Simulations"
        Cells(2, "AB").Value = k
        Cells(3, "AA") = "Average distance before model"
        Cells(3, "AB").Value = RESULTiavg
        Cells(4, "AA") = "Average distance after model"
        Cells(4, "AB").Value = RESULToavg
        Cells(5, "AA") = "Tcv"
        Cells(5, "AB").Value = FINALR
        
        MsgBox "Number of Data points:   " & Num & vbNewLine & "Number of Simulations:   " & k & vbNewLine & "Average distance before model:   " & RESULTiavg & vbNewLine & "Average distance after model:   " & RESULToavg & vbNewLine & "Tcv:   " & FINALR, , "CId Result by Eric Du"
        
        
        
        
End Sub
