# Supplementary material for: The Volatility of Data Space: Topology Oriented Sensitivity Analysis
Source: PLoS One. 2015 Sep 14;10(9):e0137591. doi: 10.1371/journal.pone.0137591 (PMC4569382; doi:10.1371/journal.pone.0137591)
Supplement: S5 Text — (TXT) [file pone.0137591.s005.txt]

/******************************* TOSA_D **********************************/
/***This program is used to calculate distance based topological change***/
/***********************Author: Nan "Wendy" Li ***************************/
/***********************wendyli0611@gmail.com*****************************/
/****************************May 16, 2015*********************************/


proc printto log="C:\temp\Save_my_log_please.log" new; /***Creat a log file***/

%macro TOSA_D(sample,data); /*Input data*/
data _null_; 
	 call symputx('ndat',count("&data",'|')+1);
run;

%do k=1 %to &ndat; /*Read data from an Excel spreadsheet*/
   %let dat=%scan(&data,&k,'|');
   data dis_&dat; set _null_; run;

   proc import out      = &dat
  	       datafile = "&path.\&sample..xls" 
               dbms     = xls REPLACE;
               sheet    = "&dat"; 
               getnames = yes;
   run;

   proc contents data=&dat out=content;run; /*Read raw data into a SAS data table*/
   proc sort data=content; by VARNUM;run;
   proc sql;
        select name into: vlist separated by ' ' from content;
        select count(name) into: nv from content;
        select distinct(NOBS) into: num from content;
   run; quit;
   %let num=%trim(%left(&num)); /*Initialize parameters*/

   proc corr data=&dat cov out=cov; /*Calculate covirance matrix*/
        var &vlist;
   run;

   data cov; set cov; /*Save covirance matrix*/
        keep &vlist;
        if _n_ in (1:&nv);
   run;

   proc iml;
        use cov;
        read all into cov;
        close cov;
        cov_inv=inv(cov); /*Calculate the inverse matrix of original covirance matrix*/

       use &dat;
       read all into g;
       close &dat;
 
       %do i=1 %to &num; /*Calculate mahalanobis distance between any two data points*/
           %let t=&i+1;
           %do j=&t %to &num;
               c1=g[&i,];
               c2=g[&j,];
               c&i&j=c2-c1;
               t_c&i&j=t(c&i&j);
	       _tmp&i&j=c&i&j*cov_inv*t_c&i&j;
               _z&i&j=sqrt(_tmp&i&j);
               create _z&i&j from _z&i&j[colname={"dis_&dat"}];
               append from _z&i&j;
           %end;
      %end;
  quit;

  %do i=1 %to &num; /*Calculate the results*/
      %let t=&i+1;
      %do j=&t %to &num;
          data dis_&dat; set dis_&dat _z&i&j;run;
      %end;
  %end;
  proc datasets nolist; delete _z:; run; quit;
%end;

data test; merge dis_input dis_output; /*Output the results into a data table*/
   diff_sq=(dis_output-dis_input)**2;
run;
proc means data=test; /*Calculate the mean distance difference*/
     var dis_output dis_input diff_sq; 
     output out=means(drop=_TYPE_ _FREQ_);
run;
data means; set means;
  if _STAT_ in ('MEAN' 'N');
  if _STAT_='N' then _STAT_='num_of_s';
  if _STAT_='MEAN' then diff=sqrt(diff_sq); 
run;

proc export data= work.means /*Export the results*/
            outfile= "&path.\TOSAD_result.xls" 
            dbms=excel replace;
            sheet="TOSAD_result"; 
run;
%mend;

%TOSA_D(sample=sample,
        data=input|output,
        path=C:\test);

proc printto; title; run;
