# Supplementary material for: The Volatility of Data Space: Topology Oriented Sensitivity Analysis
Source: PLoS One. 2015 Sep 14;10(9):e0137591. doi: 10.1371/journal.pone.0137591 (PMC4569382; doi:10.1371/journal.pone.0137591)
Supplement: S9 Text — (TXT) [file pone.0137591.s009.txt]

#------------ program for the volatility of data space

# set up work directory.
setwd("C:\\temp\\du")


# run library
library("MASS")
set.seed(0)


#data input and transform to matrix
input <- as.matrix(read.csv("C:\\temp\\du\\data\\input.csv"))
output <-as.matrix(read.csv("C:\\temp\\du\\data\\output.csv"))

#obtain mean from input/output
m_in <- colMeans(input)
m_out <- colMeans(output)

#obtain covariance matrix for input/output data
S_in <-cov(input)
S_out <-cov(output)


  
# ------------------------ Pairwise Mahalanobis distance Equation 2-3  -----------------------------
x1 <- pair.diff(input)   # pairwise difference input.
x2 <- pair.diff(output)  # pairwise difference output.

D_in<-sqrt(mahalanobis(x1,colMeans(x1),var(x1)))
D_out<-sqrt(mahalanobis(x2,colMeans(x2),var(x2)))

D_sq = (D_out - D_in)^2 # to remove negative from distance difference
D_sqrt <-sqrt(D_sq)    # get sqrt results

D_all <- cbind(D_in, D_out, D_sqrt)

#obtain mean and SD
d_mean1 <- colMeans(D_all)
d_sd1 <-   apply(D_all, 2, sd)
result1 <-rbind(d_mean1,d_sd1)

#--------------------------------- Mahalanobis distance Equation 7-8  ----------------------
D_in<-sqrt(mahalanobis(input,m_in,S_in)) # with invert key words 
# D_in2<-mahalanobis(input,m_in,inv_in) # without invert key words
D_out<-sqrt(mahalanobis(output,m_out,S_out))

D_sq = (D_out - D_in)^2 # to remove negative from distance difference
D_sqrt <-sqrt(D_sq)    # get sqrt results

D_all <- cbind(D_in, D_out, D_sqrt)

#obtain mean and SD
d_mean2 <- colMeans(D_all)
d_sd2 <- apply(D_all, 2, sd)

result2 <-rbind(d_mean2,d_sd2)

#------------------------------ Mahalanobis Angle TOSA_V Equation 12-13 -------------------
Mah.angle <- function (X) { 
  inv_S = solve(crossprod(X)) # give the generalized inverse of a matrix.
  n = dim(X)[1]
  out <- matrix(0,nrow=1, ncol=1)
  for (i in 1:(dim(X)[1]-1)) {
    t = i+1;
    for (j in t:dim(X)[1]) {
      a = t(X[i,])%*%inv_S%*%X[j,] # numerator
      b = sqrt(t(X[i,])%*%inv_S%*%X[i,])*sqrt(t(X[j,])%*%inv_S%*%X[j,])# denominator
      c = a/b
      d = acos(c)
      out = rbind(out,d)
    } 
  }
  out = out[2:dim(out)[1],]
   # sumout = sum(out) # equation 14 -15
  # out2 = sumout*2/(n*(n-1)) # equation 14 -15
  return(out)
} # end of function 


in_ang  = Mah.angle(input) 
out_ang = Mah.angle(output)

dif_ang = (out_ang - in_ang)^2

all_ang = cbind(in_ang, out_ang, dif_ang)

#obtain mean and SD
d_mean3 <- colMeans(all_ang)
d_sd3 <- apply(all_ang, 2, sd)

(result3 <-rbind(d_mean3,d_sd3))

#------------------------------ Mahalanobis Angle TOSA_V Equation 16-17 -------------------

Mah.angle_center <- function (X) { 
  inv_S = solve(crossprod(X)) # give the generalized inverse of a matrix.
  n = dim(X)[1]
  X_mean = colMeans(X) #get column mean Xc.
  out <- matrix(0,nrow=1, ncol=1)
  
  for (i in 1:(dim(X)[1]-1)) {
    t = i+1;
    for (j in t:dim(X)[1]) {
      a = t(X[i,] - X_mean) %*%inv_S%*%(X[j,]-X_mean) # numerator
      b = sqrt(t(X[i,]-X_mean)%*%inv_S%*%(X[i,]-X_mean))*sqrt(t(X[j,]-X_mean)%*%inv_S%*%(X[j,]-X_mean))# denominator
      c = a/b
      d = acos(c)
      out = rbind(out,d)
    } 
  }
  out = out[2:dim(out)[1],]  
  return(out)
} # end of function 


in_ang2  = Mah.angle_center(input) 
out_ang2 = Mah.angle_center(output)

dif_ang2 = (out_ang2 - in_ang2)^2

all_ang2 = cbind(in_ang2, out_ang2, dif_ang2)

#obtain mean and SD
d_mean4 <- colMeans(all_ang2)
d_sd4 <- apply(all_ang2, 2, sd)

(result4 <-rbind(d_mean4,d_sd4))

#-------------------------------------------
(result1)
(result2)
(result3)
(result4)
